# Supplementary material for: Reassessing Plasmonic Interlayers: The Detrimental Role of Au Nanofilms in P3HT:PCBM Organic Solar Cells
Source: Polymers (Basel). 2025 Dec 8;17(24):3262. doi: 10.3390/polym17243262 (PMC12736476; doi:10.3390/polym17243262)
Supplement: Supplementary file 1 [file polymers-17-03262-s001.zip]

Archive with 1 entries (1 files):
- polymers-4026408-supplementary.pdf
